# Supplementary material for: The Effect of High Protein Powder Structure on Hydration, Glass Transition, Water Sorption, and Thermomechanical Properties
Source: Foods. 2022 Jan 21;11(3):292. doi: 10.3390/foods11030292 (PMC8834494; doi:10.3390/foods11030292)
Supplement: Supplementary file 1 [file foods-11-00292-s001.zip]

Archive with 1 entries (1 files):
- foods-1518220-supplementary.pdf
